# Supplementary material for: Distinguishing Laparoscopic Surgery Experts from Novices Using EEG Topographic Features
Source: Brain Sci. 2023 Dec 11;13(12):1706. doi: 10.3390/brainsci13121706 (PMC10742221; doi:10.3390/brainsci13121706)
Supplement: Supplementary file 1 [file brainsci-13-01706-s001.zip]

Archive with 1 entries (1 files):
- brainsci-2725049-supplementary.pdf
